# Supplementary material for: Evolution of kaiA, a key circadian gene of cyanobacteria
Source: Sci Rep. 2021 May 11;11:9995. doi: 10.1038/s41598-021-89345-7 (PMC8113500; doi:10.1038/s41598-021-89345-7)
Supplement: Supplementary file 2 — Supplementary Table S1. [file 41598_2021_89345_MOESM2_ESM.xls]

## Sheet: Sheet1
Evolution of kaiA, a key circadian gene of cyanobacteria
Volodymyr Dvornyk1, *, #, Qiming Mei2, 3, *
1 Department of Life Sciences, College of Science and General Studies, Alfaisal University, Riyadh 11533, Kingdom of Saudi Arabia
2 Southern Marine Science and Engineering Guangdong Laboratory (Guangzhou), Guangzhou, People’s Republic of China
3 Key Laboratory of Vegetation Restoration and Management of Degraded Ecosystems, South China Botanical Garden, Chinese Academy of Sciences, Guangzhou, People’s Republic of China
* These authors contributed equally to this work.
# Correspondence to vdvornyk@alfaisal.edu
Table S1. The list of the sequences used in the study.
Species	KaiA protein	Length of KaiA (aa)	KaiA DNA	23S	16S	Taxonomy group	N-terminal domain
Cyanobacteria
Oscillatoriophycideae
Aphanothece sacrum FPU1	GBF79828	268	NZ_BDQK01000005	NZ_BDQK01000013	NZ_BDQK01000013	Bacteria; Cyanobacteria; Oscillatoriophycideae; Chroococcales; Aphanothecaceae; Aphanothece.
Arthrospira	WP_006623298	285	NZ_CP028914	NZ_CP028914	NZ_CP028914	Bacteria; Cyanobacteria; Oscillatoriophycideae; Oscillatoriales; Arthrospira.
Arthrospira platensis	WP_006618252	285	NC_016640	NC_016640	NC_016640	Bacteria; Cyanobacteria; Oscillatoriophycideae; Oscillatoriales; Arthrospira.
Chondrocystis sp. NIES-4102	WP_096717849	313	AP018281	AP018281	AP018281	Bacteria; Cyanobacteria; Oscillatoriophycideae; Chroococcales; Chroococcaceae; Chondrocystis.
Chroococcales cyanobacterium IPPAS B-1203	WP_099699891	113	NZ_PEIG01000002	PEIG01000029	PEIG01000029	Bacteria; Cyanobacteria; Oscillatoriophycideae; Chroococcales.
Chroogloeocystis siderophila	WP_143167725	112	NZ_MRCC01000005	MRCC01000040	MRCC01000040	Bacteria; Cyanobacteria; Oscillatoriophycideae; Chroococcales; Chroococcaceae; Chroogloeocystis.
Coleofasciculus chthonoplastes PCC 7420	WP_006105840	305	NZ_DS989874	AM709630	AM709630	Bacteria; Cyanobacteria; Oscillatoriophycideae; Oscillatoriales; Coleofasciculus.
Crinalium epipsammum PCC 9333	WP_015202682	304	NC_019753	NR_102549	CP003620	Bacteria; Cyanobacteria; Oscillatoriophycideae; Oscillatoriales; Gomontiellaceae; Crinalium.
Crocosphaera watsonii WH 8501	WP_035825446	301	NZ_AADV02000003	NZ_AADV02000003	NZ_AADV02000003	Bacteria; Cyanobacteria; Oscillatoriophycideae; Chroococcales; Aphanothecaceae; Crocosphaera.
Cyanobacterium aponinum PCC 10605	WP_041922980	314	NC_019776	NC_019776	NC_019776	Bacteria; Cyanobacteria; Oscillatoriophycideae; Chroococcales; Cyanobacteriaceae; Cyanobacterium.
Cyanobacterium sp. IPPAS B-1200	WP_069790678	316	CP024912	CP024912	CP024912	Bacteria; Cyanobacteria; Oscillatoriophycideae; Chroococcales; Cyanobacteriaceae; Cyanobacterium.
Cyanobacterium stanieri PCC 7202	AFZ47539	316	CP003940	NR_102523	CP003940	Bacteria; Cyanobacteria; Oscillatoriophycideae; Chroococcales; Cyanobacteriaceae; Cyanobacterium.
Cyanothece sp. ATCC 51142	WP_009546512	298	NC_010546	NR_076532	NC_010546	Bacteria; Cyanobacteria; Oscillatoriophycideae; Oscillatoriales; Cyanothecaceae; Cyanothece.
Cyanothece sp. PCC 7424	WP_012598009	315	CP001291	CP001291	CP001291	Bacteria; Cyanobacteria; Oscillatoriophycideae; Oscillatoriales; Cyanothecaceae; Cyanothece.
Cyanothece sp. PCC 7425	WP_049770906	307	CP001344	CP001344	CP001344	Bacteria; Cyanobacteria; Oscillatoriophycideae; Oscillatoriales; Cyanothecaceae; Cyanothece.
Desertifilum sp. IPPAS B-1220	OEJ74318	307	MJGC01000067	MJGC01000009	MJGC01000009	Bacteria; Cyanobacteria; Oscillatoriophycideae; Oscillatoriales; Desertifilaceae; Desertifilum.
Euhalothece natronophila	QDZ39959	275	CP042326	CP042326	CP042326	Bacteria; Cyanobacteria; Oscillatoriophycideae; Chroococcales; Aphanothecaceae; Halothece cluster; Euhalothece.
filamentous cyanobacterium ESFC-1	WP_018397388	302	NZ_KB904821	NZ_KB904821	NZ_KB904821	Bacteria; Cyanobacteria; Oscillatoriophycideae; Oscillatoriales; unclassified Oscillatoriales.
Geitlerinema sp. PCC 7105	WP_144053970	287	NZ_KB235959	ANFQ01000016	ANFQ01000016	Bacteria; Cyanobacteria; Oscillatoriophycideae; Oscillatoriales; Coleofasciculaceae; Geitlerinema.
Geitlerinema sp. PCC 7407	WP_015173270	298	NC_019703	NR_102539	NC_019703	Bacteria; Cyanobacteria; Oscillatoriophycideae; Oscillatoriales; Geitlerinema.
Geminocystis sp. NIES-3708	BAQ59946	324	AP014815	AP014815	AP014815	Bacteria; Cyanobacteria; Oscillatoriophycideae; Chroococcales; Chroococcaceae; Geminocystis.
Geminocystis sp. NIES-3709	BAQ65195	323	AP014821	AP014821	AP014821	Bacteria; Cyanobacteria; Oscillatoriophycideae; Chroococcales; Chroococcaceae; Geminocystis.
Geminocystis herdmanii PCC 6308	WP_026101981	321	NZ_CM001775	NZ_CM001775	NZ_CM001775	Bacteria; Cyanobacteria; Oscillatoriophycideae; Chroococcales; Chroococcaceae; Geminocystis.
Gloeocapsa sp. PCC 7428	WP_155823712	112	CP003646	CP003646	CP003646	Bacteria; Cyanobacteria; Oscillatoriophycideae; Chroococcales; Chroococcaceae; Gloeocapsa.
Gloeocapsa sp. PCC 73106	WP_006528968	299	NZ_ALVY01000190	ALVY01000030	ALVY01000030	Bacteria; Cyanobacteria; Oscillatoriophycideae; Chroococcales; Chroococcaceae; Gloeocapsa.
Gloeothece verrucosa	WP_157871882	284	CP002198	CP002198	CP002198	Bacteria; Cyanobacteria; Oscillatoriophycideae; Chroococcales; Aphanothecaceae; Gloeothece.
Gloeocapsopsis sp. AAB1 = 1H9	WP_105222106	114	NAPY01000067	KU847399	KU847399	Bacteria; Cyanobacteria; Oscillatoriophycideae; Chroococcales; Chroococcaceae; Gloeocapsopsis.
Halothece sp. PCC 7418	WP_015225153	275	CP003945	CP003945	CP003945	Bacteria; Cyanobacteria; Oscillatoriophycideae; Chroococcales; Halothece cluster; Halothece.
Hormoscilla sp. GUM202	TKZ33331	220	RFFC01000011	RFFC01000001	RFFC01000001	Bacteria; Cyanobacteria; Oscillatoriophycideae; Oscillatoriales; Gomontiellaceae; Hormoscilla.
Kamptonema formosum PCC 6407	WP_007356117	326	NZ_KB235903	NZ_KB235903	NZ_KB235903	Bacteria; Cyanobacteria; Oscillatoriophycideae; Oscillatoriales; Microcoleaceae; Kamptonema.
Limnospira indica PCC 8005	WP_006623298	285	NZ_FO818640	NZ_FO818640	NZ_FO818640	Bacteria; Cyanobacteria; Oscillatoriophycideae; Oscillatoriales.
Lyngbya confervoides BDU141951	WP_039729279	304	NZ_JTHE02000003	NZ_JTHE02000003	NZ_JTHE02000003	Bacteria; Cyanobacteria; Oscillatoriophycideae; Oscillatoriales; Oscillatoriaceae; Lyngbya.
Lyngbya sp. PCC 8106	EAW38429	278	AAVU01000004	AAVU01000018	AAVU01000018	Bacteria; Cyanobacteria; Oscillatoriophycideae; Oscillatoriales; Oscillatoriaceae; Lyngbya.
Microcoleus sp. PCC 7113	WP_015180366	305	NC_019738	CP003630	NC_019738	Bacteria; Cyanobacteria; Oscillatoriophycideae; Oscillatoriales; Microcoleaceae; Microcoleus.
Microcoleus vaginatus FGP-2	EGK89432	311	NZ_AFJC01000002	NZ_AFJC01000029	NZ_AFJC01000029	Bacteria; Cyanobacteria; Oscillatoriophycideae; Oscillatoriales; Microcoleaceae; Microcoleus.
Microcystis	WP_052276077	309	CP011339	CP011339	CP011339	Bacteria; Cyanobacteria; Oscillatoriophycideae; Chroococcales; Microcystaceae; Microcystis.
Microcystis aeruginosa NIES-843	BAG02995	290	AP009552	NC_010296	NC_010296	Bacteria; Cyanobacteria; Oscillatoriophycideae; Chroococcales; Microcystaceae; Microcystis.
Microcystis aeruginosa PCC 7806	CAO88321	305	AM778958	NZ_CP020771	NZ_CP020771	Bacteria; Cyanobacteria; Oscillatoriophycideae; Chroococcales; Microcystaceae; Microcystis.
Microcystis sp. MC19	WP_106908241	309	CP020664	CP020664	CP020664	Bacteria; Cyanobacteria; Oscillatoriophycideae; Chroococcales; Microcystaceae; Microcystis.
Microcystis sp. T1-4	CCI32129	309	CAIP01000154	CAIP01000212	CAIP01000212	Bacteria; Cyanobacteria; Oscillatoriophycideae; Chroococcales; Microcystaceae; Microcystis.
Moorea producens	WP_083374018	306	NZ_CP017599	NZ_CP017599	NZ_CP017599	Bacteria; Cyanobacteria; Oscillatoriophycideae; Oscillatoriales; Oscillatoriaceae; Moorea.
Moorea producens 3L	WP_044492640	305	NZ_GL890851	NZ_GL890965	NZ_GL890965	Bacteria; Cyanobacteria; Oscillatoriophycideae; Oscillatoriales; Oscillatoriaceae; Moorea.
Oscillatoria acuminata	WP_015147791	346	NC_019693	NC_019693	NC_019693	Bacteria; Cyanobacteria; Oscillatoriophycideae; Oscillatoriales; Oscillatoriaceae; Oscillatoria.
Oscillatoria nigro-viridis PCC 7112	WP_015179605	311	NC_019729	NR_102552	NC_019729	Bacteria; Cyanobacteria; Oscillatoriophycideae; Oscillatoriales; Oscillatoriaceae; Oscillatoria.
Oscillatoria sp. PCC 10802	WP_026098803	311	NZ_KB235948	NZ_KB235948	NZ_KB235948	Bacteria; Cyanobacteria; Oscillatoriophycideae; Oscillatoriales; Oscillatoriaceae; Oscillatoria.
Oscillatoriales cyanobacterium JSC-12	WP_156818009	259	NZ_CM001633	NZ_CM001633	NZ_CM001633	Bacteria; Cyanobacteria; Oscillatoriophycideae; Oscillatoriales; unclassified Oscillatoriales.
Oscillatoriales cyanobacterium MTP1	WP_063897143	308	NZ_LNAA01000032	LNAA02000027	LNAA02000027	Bacteria; Cyanobacteria; Oscillatoriophycideae; Oscillatoriales; unclassified Oscillatoriales.
Oscillatoriales cyanobacterium USR001	OCQ95543	331	MBRE01000074	MBRE01000011	MBRE01000011	Bacteria; Cyanobacteria; Oscillatoriophycideae; Oscillatoriales; unclassified Oscillatoriales.
Oxynema sp. AP17	WP_168568046	311	NZ_CP051167	NZ_CP051167	NZ_CP051167	Bacteria; Cyanobacteria; Oscillatoriophycideae; Oscillatoriales; Microcoleaceae; Oxynema; unclassified Oxynema.
Phormidium sp. HE10JO	WP_087707133	304	FSSI02000011	FSSI02000087	FSSI02000087	Bacteria; Cyanobacteria; Oscillatoriophycideae; Oscillatoriales; Oscillatoriaceae; Phormidium.	AtoC
Planktothricoides sp. SR001	WP_082348718	315	NZ_LIUQ01000003	LIUQ01000113	LIUQ01000113	Bacteria; Cyanobacteria; Oscillatoriophycideae; Oscillatoriales; Microcoleaceae; Planktothricoides.
Planktothrix paucivesiculata PCC 9631	WP_083618516	280	NZ_LR735008	NZ_LR735008	NZ_LR735008	Bacteria; Cyanobacteria; Oscillatoriophycideae; Oscillatoriales; Microcoleaceae; Planktothrix.
Planktothrix prolifica NIVA-CYA 98	CAQ48263	321	AM990465	NZ_KE734738	NZ_KE734738	Bacteria; Cyanobacteria; Oscillatoriophycideae; Oscillatoriales; Microcoleaceae; Planktothrix.
Planktothrix rubescens	WP_084613215	280	NZ_KE734717	NZ_KE734717	NZ_KE734717	Bacteria; Cyanobacteria; Oscillatoriophycideae; Oscillatoriales; Microcoleaceae; Planktothrix.
Planktothrix sp. PCC 11201	SKB12572	321	CZCT02000086	CZCT02000130	CZCT02000130	Bacteria; Cyanobacteria; Oscillatoriophycideae; Oscillatoriales; Microcoleaceae; Planktothrix.
Planktothrix tepida	WP_072717288	279	NZ_LN889764	NZ_LN889782	NZ_LN889782	Bacteria; Cyanobacteria; Oscillatoriophycideae; Oscillatoriales; Microcoleaceae; Planktothrix.
Rippkaea orientalis PCC 8801	WP_015957322	304	NC_011726	CP001287	CP001287	Bacteria; Cyanobacteria; Oscillatoriophycideae; Chroococcales; Aphanothecaceae; Rippkaea; Rippkaea orientalis.
Roseofilum reptotaenium AO1-A	OJJ26575	304	MLAW01000006	MLAW01000094	MLAW01000094	Bacteria; Cyanobacteria; Oscillatoriophycideae; Oscillatoriales; Coleofasciculaceae; Roseofilum.
Rubidibacter lacunae	WP_084202438	156	NZ_ASSJ01000052	ASSJ01000063	ASSJ01000063	Bacteria; Cyanobacteria; Oscillatoriophycideae; Chroococcales; Aphanothecaceae; Rubidibacter.
Symploca sp. SIO2G7	NEP57001	305	JAAHGZ010000076	JAAHGZ010000002	JAAHGZ010000002	Bacteria; Cyanobacteria; Oscillatoriophycideae; Oscillatoriales; Microcoleaceae; Symploca; unclassified Symploca.
Trichodesmium erythraeum IMS101	WP_044137784	304	NC_008312	NR_076432	NC_008312	Bacteria; Cyanobacteria; Oscillatoriophycideae; Oscillatoriales; Microcoleaceae; Trichodesmium.	REC
Tychonema bourrellyi	WP_096830623	311	NZ_NXIB02000087	NXIB02000214	NXIB02000214	Bacteria; Cyanobacteria; Oscillatoriophycideae; Oscillatoriales; Microcoleaceae; Tychonema.
Synechococcales
Acaryochloris marina strain MBIC11017	WP_012161597	299	NC_009925	NR_076538	NR_074407	Bacteria; Cyanobacteria; Synechococcales; Acaryochloridaceae; Acaryochloris.
Alkalinema sp. CACIAM 70d	OUC13718	317	MUGG01000133	MUGG01000223	MUGG01000223	Bacteria; Cyanobacteria; Synechococcales; Pseudanabaenaceae; Alkalinema.
Chamaesiphon minutus	WP_086936300	281	NC_019697	NC_019697	NC_019697	Bacteria; Cyanobacteria; Synechococcales; Chamaesiphonaceae; Chamaesiphon.
Cyanobium gracile PCC 6307	WP_015110637	284	NC_019675	NC_019675	NC_019675	Bacteria; Cyanobacteria; Synechococcales; Synechococcaceae; Cyanobium.
Cyanobium sp. NIES-981	WP_087068719	295	LT578417	LT578417	LT578417	Bacteria; Cyanobacteria; Synechococcales; Synechococcaceae; Cyanobium.
Cyanobium sp. PCC 7001	WP_006909510	300	NZ_DS990556	NZ_DS990556	NZ_DS990556	Bacteria; Cyanobacteria; Synechococcales; Synechococcaceae; Cyanobium.
Dactylococcopsis salina PCC 8305	WP_015230936	275	NC_019780	NR_102525	NC_019780	Bacteria; Cyanobacteria; Synechococcales; Synechococcaceae; Dactylococcopsis.
Halomicronema hongdechloris C2206	WP_088431541	285	NZ_CP021983	NZ_CP021983	NZ_CP021983	Bacteria; Cyanobacteria; Synechococcales; Prochlorotrichaceae; Halomicronema.
Leptolyngbya boryana dg5	BAS61928	287	NZ_AP014642	NZ_AP014642	NZ_AP014642	Bacteria; Cyanobacteria; Synechococcales; Leptolyngbyaceae; Leptolyngbya.
Leptolyngbya sp. 'hensonii'	WP_143780396	136	MQTZ01000044	MQTZ01000028	MQTZ01000028	Bacteria; Cyanobacteria; Synechococcales; Leptolyngbyaceae; Leptolyngbya.
Leptolyngbya sp. KIOST-1	WP_156119973	289	NZ_JQFA01000004	NZ_JQFA01000004	NZ_JQFA01000004	Bacteria; Cyanobacteria; Synechococcales; Leptolyngbyaceae; Leptolyngbya.
Leptolyngbya sp. NIES-2104	WP_059001964	285	NZ_BBWW01000001	NZ_BBWW01000001	NZ_BBWW01000001	Bacteria; Cyanobacteria; Synechococcales; Leptolyngbyaceae; Leptolyngbya.
Leptolyngbya sp. NIES-3755	WP_084762172	262	AP017308	AP017308	AP017308	Bacteria; Cyanobacteria; Synechococcales; Leptolyngbyaceae; Leptolyngbya.
Leptolyngbya sp. O-77	BAU40219	277	AP017367	AP017367	AP017367	Bacteria; Cyanobacteria; Synechococcales; Leptolyngbyaceae; Leptolyngbya.
Leptolyngbya sp. PCC 6406	WP_008317814	298	NZ_KI913949	NZ_KI913949	NZ_KI913949	Bacteria; Cyanobacteria; Synechococcales; Leptolyngbyaceae; Leptolyngbya.
Leptolyngbya sp. PCC 7375	WP_006516810	268	NZ_JH993797	ALVN01000001	ALVN01000001	Bacteria; Cyanobacteria; Synechococcales; Leptolyngbyaceae; Leptolyngbya.
Leptolyngbya sp. PCC 7376	WP_015133072	270	CP003946	NR_102527	NC_019683	Bacteria; Cyanobacteria; Synechococcales; Leptolyngbyaceae; Leptolyngbya.
Limnothrix sp. P13C2	OCQ95792	283	MBRF01000010	MBRF01000027	MBRF01000027	Bacteria; Cyanobacteria; Synechococcales; Pseudanabaenaceae; Limnothrix.
Phormidesmis priestleyi Ana	KPQ36922	193	LJZR01000003	QBMQ01000048	QBMQ01000048	Bacteria; Cyanobacteria; Synechococcales; Leptolyngbyaceae; Phormidesmis.
Prochlorothrix hollandica	KKJ01719	295	AJTX02000002	AM709625	AM709625	Bacteria; Cyanobacteria; Synechococcales; Pseudanabaenaceae; Prochlorothrix.	PHA02030
Pseudanabaena biceps PCC 7429	WP_009626104	293	NZ_ALWB01000030	ALWB01000102	ALWB01000102	Bacteria; Cyanobacteria; Synechococcales; Pseudanabaenaceae; Pseudanabaena.
Pseudanabaena sp. ABRG5-3	WP_126389897	288	AP017560	AP017560	AP017560	Bacteria; Cyanobacteria; Synechococcales; Pseudanabaenaceae; Pseudanabaena.
Pseudanabaena sp. BC1403	WP_103667042	293	PDDM01000003	PDDM01000058	PDDM01000058	Bacteria; Cyanobacteria; Synechococcales; Pseudanabaenaceae; Pseudanabaena.
Pseudanabaena sp. PCC 6802	WP_019502459	288	NZ_KB235914	NZ_KB235914	NZ_KB235914	Bacteria; Cyanobacteria; Synechococcales; Pseudanabaenaceae; Pseudanabaena.
Pseudanabaena sp. PCC 7367	AFY68999	303	CP003592	CP003592	NC_019701	Bacteria; Cyanobacteria; Synechococcales; Pseudanabaenaceae; Pseudanabaena.
Synechococcus	WP_065715809	299	CP016483	CP016483	CP016483	Bacteria; Cyanobacteria; Synechococcales; Synechococcaceae; Synechococcus.
Synechococcus elongatus PCC 6301	WP_011242646	284	NC_006576	AP008231	NC_006576	Bacteria; Cyanobacteria; Synechococcales; Synechococcaceae; Synechococcus.
Synechococcus elongatus PCC 7942	ABB57248	284	CP000100	CP000100	CP000100	Bacteria; Cyanobacteria; Synechococcales; Synechococcaceae; Synechococcus.
Synechococcus sp. 1G10	WP_094554710	295	NQKW01000004	NQKW01000044	NQKW01000044	Bacteria; Cyanobacteria; Synechococcales; Synechococcaceae; Synechococcus.
Synechococcus sp. 8F6	WP_094560137	286	NQKZ01000007	NQKZ01000036	NQKZ01000036	Bacteria; Cyanobacteria; Synechococcales; Synechococcaceae; Synechococcus.
Synechococcus sp. BL107	WP_009790435	292	AATZ01000001	AATZ01000004	AATZ01000004	Bacteria; Cyanobacteria; Synechococcales; Synechococcaceae; Synechococcus.
Synechococcus sp. BO 8801	WP_094585602	282	NQKY01000009	NQKY01000040	NQKY01000040	Bacteria; Cyanobacteria; Synechococcales; Synechococcaceae; Synechococcus.
Synechococcus sp. CB0101	WP_010310803	291	CP039373	CP039373	CP039373	Bacteria; Cyanobacteria; Synechococcales; Synechococcaceae; Synechococcus.
Synechococcus sp. CC9311	WP_041427084	298	CP000435	CP000435	CP000435	Bacteria; Cyanobacteria; Synechococcales; Synechococcaceae; Synechococcus.
Synechococcus sp. CC9605	WP_011365072	294	NC_007516	CP000110	CP000110	Bacteria; Cyanobacteria; Synechococcales; Synechococcaceae; Synechococcus.
Synechococcus sp. CC9616	WP_028952719	292	NZ_KI911558	NZ_KI911558	NZ_KI911558	Bacteria; Cyanobacteria; Synechococcales; Synechococcaceae; Synechococcus.
Synechococcus sp. CC9902	WP_011359362	292	NC_007513	CP000097	CP000097	Bacteria; Cyanobacteria; Synechococcales; Synechococcaceae; Synechococcus.
Synechococcus sp. GFB01	WP_048016433	290	NZ_LFEK01000001	LFEK01000058	LFEK01000058	Bacteria; Cyanobacteria; Synechococcales; Synechococcaceae; Synechococcus.
Synechococcus sp. JA-2-3B'a(2-13)	WP_148202800	321	NC_007776	NC_007776	NC_007776	Bacteria; Cyanobacteria; Synechococcales; Synechococcaceae; Synechococcus.
Synechococcus sp. JA-3-3Ab	WP_099835839	333	NC_007775	NC_007775	NC_007775	Bacteria; Cyanobacteria; Synechococcales; Synechococcaceae; Synechococcus.
Synechococcus sp. KORDI-100	WP_038546347	292	NZ_CP006269	CP006269	CP006269	Bacteria; Cyanobacteria; Synechococcales; Synechococcaceae; Synechococcus.
Synechococcus sp. KORDI-49	WP_043692577	292	NZ_CP006270	CP006270	CP006270	Bacteria; Cyanobacteria; Synechococcales; Synechococcaceae; Synechococcus.
Synechococcus sp. KORDI-52	WP_038553310	294	NZ_CP006271	CP006271	CP006271	Bacteria; Cyanobacteria; Synechococcales; Synechococcaceae; Synechococcus.
Synechococcus sp. MIT S9504	KZR85462	296	LVHT01000009	LVHT01000025	LVHT01000025	Bacteria; Cyanobacteria; Synechococcales; Synechococcaceae; Synechococcus.
Synechococcus sp. MW101C3	WP_094512691	292	NQKX01000006	NQKX01000015	NQKX01000015	Bacteria; Cyanobacteria; Synechococcales; Synechococcaceae; Synechococcus.
Synechococcus sp. NIES-970	WP_096418958	296	AP017959	AP017959	AP017959	Bacteria; Cyanobacteria; Synechococcales; Synechococcaceae; Synechococcus.
Synechococcus sp. PCC 6312	WP_051021076	285	CP003558	CP003558	CP003558	Bacteria; Cyanobacteria; Synechococcales; Synechococcaceae; Synechococcus.
Synechococcus sp. PCC 7002	BAD21211	232	AB120711	CP000951	CP000951	Bacteria; Cyanobacteria; Synechococcales; Synechococcaceae; Synechococcus.
Synechococcus sp. PCC 7003	WP_065713015	299	CP016474	CP016474	CP016474	Bacteria; Cyanobacteria; Synechococcales; Synechococcaceae; Synechococcus.
Synechococcus sp. PCC 7117	WP_065709963	299	CP016477	CP016477	CP016477	Bacteria; Cyanobacteria; Synechococcales; Synechococcaceae; Synechococcus.
Synechococcus sp. PCC 7335	WP_157620398	287	NZ_DS989904	NZ_DS989904	NZ_DS989904	Bacteria; Cyanobacteria; Synechococcales; Synechococcaceae; Synechococcus.
Synechococcus sp. PCC 7502	WP_015167869	302	NC_019702	CP003594	CP003594	Bacteria; Cyanobacteria; Synechococcales; Synechococcaceae; Synechococcus.
Synechococcus sp. RCC307	WP_011936242	293	NC_009482	CT978603	CT978603	Bacteria; Cyanobacteria; Synechococcales; Synechococcaceae; Synechococcus.
Synechococcus sp. RS9916	WP_007098785	294	NZ_DS022299	NZ_DS022299	NZ_DS022299	Bacteria; Cyanobacteria; Synechococcales; Synechococcaceae; Synechococcus.
Synechococcus sp. RS9917	WP_007101688	302	NZ_CH724158	NZ_CH724158	NZ_CH724158	Bacteria; Cyanobacteria; Synechococcales; Synechococcaceae; Synechococcus.
Synechococcus sp. SynAce01	WP_071801163	287	CP018091	CP018091	CP018091	Bacteria; Cyanobacteria; Synechococcales; Synechococcaceae; Synechococcus.
Synechococcus sp. WH 5701	WP_006171920	295	NZ_CH724159	NZ_CH724159	NZ_CH724159	Bacteria; Cyanobacteria; Synechococcales; Synechococcaceae; Synechococcus.
Synechococcus sp. WH 7803	WP_011933862	295	NC_009481	CT971583	CT971583	Bacteria; Cyanobacteria; Synechococcales; Synechococcaceae; Synechococcus.
Synechococcus sp. WH 7805	WP_006043360	296	NZ_CH724168	NZ_CH724168	NZ_CH724168	Bacteria; Cyanobacteria; Synechococcales; Synechococcaceae; Synechococcus.
Synechococcus sp. WH 8016	EHA64409	298	AGIK01000001	AGIK01000004	AGIK01000004	Bacteria; Cyanobacteria; Synechococcales; Synechococcaceae; Synechococcus.
Synechococcus sp. WH 8020	AKN62289	298	CP011941	CP011941	CP011941	Bacteria; Cyanobacteria; Synechococcales; Synechococcaceae; Synechococcus.
Synechococcus sp. WH 8102	WP_011127417	296	NC_005070	BX569694	BX569694	Bacteria; Cyanobacteria; Synechococcales; Synechococcaceae; Synechococcus.
Synechococcus sp. WH 8103	WP_049691741	296	NZ_LN847356	LN847356	LN847356	Bacteria; Cyanobacteria; Synechococcales; Synechococcaceae; Synechococcus.
Synechococcus sp. XM-24	PWL22116	281	QCWF01000005	QCWF01000022	QCWF01000022	Bacteria; Cyanobacteria; Synechococcales; Synechococcaceae; Synechococcus.
Synechocystis sp. PCC 6714	WP_028947079	299	NZ_CP007542	CP007542	CP007542	Bacteria; Cyanobacteria; Synechococcales; Merismopediaceae; Synechocystis.
Synechocystis sp. PCC 6803	WP_010874241	299	NC_020286	CP012832	CP012832	Bacteria; Cyanobacteria; Synechococcales; Merismopediaceae; Synechocystis.
Synechocystis sp. PCC 7509	WP_009633155	122	NZ_ALVU02000001	ALVU01000046	ALVU01000046	Bacteria; Cyanobacteria; Synechococcales; Merismopediaceae; Synechocystis.
Thermosynechococcus elongatus	WP_011056332	283	NC_004113	NC_004113	NC_004113	Bacteria; Cyanobacteria; Synechococcales; Synechococcaceae; Thermosynechococcus.
Vulcanococcus limneticus	WP_094588486	293	NZ_NQLA01000004	NQLA01000085	NQLA01000085	Bacteria; Cyanobacteria; Synechococcales; Synechococcaceae; Vulcanococcus.
Pleurocapsales
Hydrococcus rivularis	WP_073599241	315	NZ_MRCB01000008	KM982576	MRCB01000064	Bacteria; Cyanobacteria; Pleurocapsales; Hydrococcaceae; Hydrococcus.
Hyella patelloides	WP_144868228	302	NZ_LR213847	CAACVJ010000359	CAACVJ010000359	Bacteria; Cyanobacteria; Pleurocapsales; Hyellaceae; Hyella.
Myxosarcina sp. GI1	WP_036486165	312	NZ_JRFE01000028	JRFE01000052	JRFE01000052	Bacteria; Cyanobacteria; Pleurocapsales; Hyellaceae; Myxosarcina.
Stanieria sp. NIES-3757	WP_096385120	323	AP017375	AP017375	AP017375	Bacteria; Cyanobacteria; Pleurocapsales; Dermocarpellaceae; Stanieria.
Stanieria cyanosphaera PCC 7437	WP_015191646	322	NC_019748	NR_102529	NC_019748	Bacteria; Cyanobacteria; Pleurocapsales; Dermocarpellaceae; Stanieria.
Pleurocapsa minor	WP_015145809	315	NC_019689	CP003590	CP003590	Bacteria; Cyanobacteria; Pleurocapsales; Hyellaceae; Pleurocapsa.
Pleurocapsa sp. PCC 7319	WP_019504612	328	NZ_KB235922	NZ_KB235922	NZ_KB235922	Bacteria; Cyanobacteria; Pleurocapsales; Hyellaceae; Pleurocapsa.
Xenococcus sp. PCC 7305	WP_006510278	316	NZ_ALVZ01000189	ALVZ01000019	ALVZ01000019	Bacteria; Cyanobacteria; Pleurocapsales; Xenococcaceae; Xenococcus.
Spirulinales
Spirulina major	WP_072619352	304	ALVQ01000007	ALVQ01000010	ALVQ01000010	Bacteria; Cyanobacteria; Spirulinales; Spirulinaceae; Spirulina.
Chroococcidiopsidales
Aliterella atlantica	WP_072044948	113	NZ_JYON01000024	JYON01000056	JYON01000055	Bacteria; Cyanobacteria; Chroococcidiopsidales; Chroococcidiopsidaceae; Aliterella.
Chroococcidiopsis cubana SAG 39.79	WP_071925444	115	NZ_RSCK01000009	RSCK01000191	RSCK01000191	Bacteria; Cyanobacteria; Chroococcidiopsidales; Chroococcidiopsidaceae; Chroococcidiopsis.
Chroococcidiopsis sp. TS-821	WP_104546850	99	MVDI01000002	MVDI01000019	MVDI01000019	Bacteria; Cyanobacteria; Chroococcidiopsidales; Chroococcidiopsidaceae; Chroococcidiopsis.
Nostocales
Anabaena sp. 4-3	WP_066425298	194	LUHJ01000049	LUHJ01000040	LUHJ01000008	Bacteria; Cyanobacteria; Nostocales; Nostocaceae; Anabaena.
Anabaena cylindrica PCC 7122	WP_015215371	194	NC_019771	NR_102531	NC_019771	Bacteria; Cyanobacteria; Nostocales; Nostocaceae; Anabaena.
Aphanizomenon flos-aquae 2012/KM1/D3	KHG41869	103	JSDP01000101	JSDP01000136	JSDP01000136	Bacteria; Cyanobacteria; Nostocales; Aphanizomenonaceae; Aphanizomenon.
Anabaena sp. 90	WP_015081528	192	NC_019427	CP003284	CP003284	Bacteria; Cyanobacteria; Nostocales; Nostocaceae; Anabaena.
Anabaena sp. CA = ATCC 33047	WP_066377398	194	LUHI01000024	LUHI01000012	LUHI01000028	Bacteria; Cyanobacteria; Nostocales; Nostocaceae; Anabaena.
Anabaena sp. PCC 7108	WP_016952339	197	NZ_KB235896	AJWF01000012	AJWF01000012	Bacteria; Cyanobacteria; Nostocales; Nostocaceae; Anabaena.
Anabaena sp. wa102	WP_053538891	191	NZ_CP011456	CP011456	CP011456	Bacteria; Cyanobacteria; Nostocales; Nostocaceae; Anabaena.
Anabaenopsis circularis NIES-21	BAY17794	193	AP018174	AP018174	AP018174	Bacteria; Cyanobacteria; Nostocales; Aphanizomenonaceae; Anabaenopsis.
Aphanizomenon ovalisporum	pseudo	n/a	CDHJ01000032	n/a	n/a	Bacteria; Cyanobacteria; Nostocales; Aphanizomenonaceae; Aphanizomenon.
Chlorogloeopsis fritschii PCC 6912	WP_016878726	101	NZ_AJLN01000067	NZ_AJLN01000021	NZ_AJLN01000021	Bacteria; Cyanobacteria; Nostocales; Chlorogloeopsidaceae; Chlorogloeopsis.
Calothrix sp. 336/3	AKG23081	101	CP011382	CP011382	NZ_CP011382	Bacteria; Cyanobacteria; Nostocales; Rivulariaceae; Calothrix.
Calothrix sp. NIES-2098	WP_096592855	193	NZ_AP018172	NZ_AP018172	NZ_AP018172	Bacteria; Cyanobacteria; Nostocales; Rivulariaceae; Calothrix.
Calothrix sp. NIES-2100	BAY25068	194	AP018178	AP018178	AP018178	Bacteria; Cyanobacteria; Nostocales; Rivulariaceae; Calothrix.
Calothrix sp. NIES-3974	BAZ07564	116	AP018254	AP018254	AP018254	Bacteria; Cyanobacteria; Nostocales; Rivulariaceae; Calothrix.
Calothrix sp. NIES-4105	BAZ64266	115	AP018290	AP018290	AP018290	Bacteria; Cyanobacteria; Nostocales; Rivulariaceae; Calothrix.
Calothrix parasitica	WP_096656128	114	AP018227	AP018227	AP018227	Bacteria; Cyanobacteria; Nostocales; Rivulariaceae; Calothrix.
Calothrix sp. PCC 6303	WP_015197564	110	NC_019751	NR_102546	NC_019751	Bacteria; Cyanobacteria; Nostocales; Rivulariaceae; Calothrix.
Calothrix sp. PCC 7103	WP_157230385	115	NZ_KB217478	NZ_KB217478	NZ_KB217478	Bacteria; Cyanobacteria; Nostocales; Rivulariaceae; Calothrix.
Calothrix sp. PCC 7507	WP_015131315	193	NC_019682	NR_103129	NC_019682	Bacteria; Cyanobacteria; Nostocales; Rivulariaceae; Calothrix.
Cylindrospermopsis raciborskii CS-505	EFA70949	202	ACYA01000008	ACYA01000056	ACYA01000056	Bacteria; Cyanobacteria; Nostocales; Aphanizomenonaceae; Cylindrospermopsis.
Cylindrospermum sp. NIES-4074	BAZ31972	195	AP018269	AP018269	AP018269	Bacteria; Cyanobacteria; Nostocales; Aphanizomenonaceae; Cylindrospermopsis.
Cylindrospermum stagnale PCC 7417	WP_015208714	193	NC_019757	NR_102530	NC_019757	Bacteria; Cyanobacteria; Nostocales; Aphanizomenonaceae; Cylindrospermopsis.
Dolichospermum compactum	WP_096671762	103	AP018316	AP018316	AP018316	Bacteria; Cyanobacteria; Nostocales; Aphanizomenonaceae; Dolichospermum.
Dolichospermum circinale	WP_035367916	117	NZ_KE384683	APIY01000429	APIZ01000353	Bacteria; Cyanobacteria; Nostocales; Aphanizomenonaceae; Dolichospermum.
Fischerella muscicola SAG 1427-1 = PCC 73103	WP_016859999	101	NZ_AJLJ01000078	AJLJ01000084	AJLJ01000084	Bacteria; Cyanobacteria; Nostocales; Hapalosiphonaceae; Fischerella.
Fischerella sp. JSC-11	EHC08669	116	AGIZ01000017	NZ_AGIZ01000009	NZ_AGIZ01000009	Bacteria; Cyanobacteria; Nostocales; Hapalosiphonaceae; Fischerella.
Fischerella sp. PCC 9605	WP_026733759	101	NZ_KI912149	NZ_KI912148	NZ_KI912148	Bacteria; Cyanobacteria; Nostocales; Hapalosiphonaceae; Fischerella.
Fischerella thermalis	WP_102186637	111	AP017305	AP017305	AP017305	Bacteria; Cyanobacteria; Nostocales; Hapalosiphonaceae; Fischerella.
Fortiea contorta	WP_017654379	193	NZ_KB235930	NZ_KB235930	NZ_KB235930	Bacteria; Cyanobacteria; Nostocales; Fortieaceae; Fortiea.
Hapalosiphon sp. MRB220	KOP23319	101	LIRN01000095	LIRN01000019	LIRN01000019	Bacteria; Cyanobacteria; Nostocales; Hapalosiphonaceae; Hapalosiphon.
Mastigocladus laminosus UU774	WP_017312741	101	NZ_MNPM02000015	MNPM02000014	MNPM02000014	Bacteria; Cyanobacteria; Nostocales; Hapalosiphonaceae; Mastigocladus.
Mastigocladopsis repens	WP_084786459	125	NZ_JH992901	NZ_JH992901	NZ_JH992901	Bacteria; Cyanobacteria; Nostocales; Symphyonemataceae; Mastigocladopsis.
Mastigocoleus testarum	WP_072207825	116	NZ_LMTZ01000162	LMTZ01000039	LMTZ01000039	Bacteria; Cyanobacteria; Nostocales; Hapalosiphonaceae; Mastigocoleus.
Nodularia sp. NIES-3585	WP_089090671	193	BDUB01000001	BDUB01000001	BDUB01000001	Bacteria; Cyanobacteria; Nostocales; Aphanizomenonaceae; Nodularia.
Nodularia spumigena	WP_006198955	101	NZ_CP020114	CP007203	CP007203	Bacteria; Cyanobacteria; Nostocales; Aphanizomenonaceae; Nodularia.
Nostoc	WP_067763284	102	AP017295	AP017295	AP017295	Bacteria; Cyanobacteria; Nostocales; Nostocaceae; Nostoc.
Nostoc sp. 106C	OUL30210	124	MTAW01000105	MTAW01000030	MTAW01000008	Bacteria; Cyanobacteria; Nostocales; Nostocaceae; Nostoc.
Nostoc carneum	WP_096730748	194	NZ_AP018180	NZ_AP018180	NZ_AP018180	Bacteria; Cyanobacteria; Nostocales; Nostocaceae; Nostoc.
Nostoc commune	WP_109008621	193	NZ_BDUD01000001	NZ_BDUD01000001	NZ_BDUD01000001	Bacteria; Cyanobacteria; Nostocales; Nostocaceae; Nostoc.
Nostoc cycadae	BAD21218	193	AB120713	BDGE01000083	BDGE01000139	Bacteria; Cyanobacteria; Nostocales; Nostocaceae; Nostoc.
Nostoc linckia	WP_096540970	193	AP018223	AP018222	AP018222	Bacteria; Cyanobacteria; Nostocales; Nostocaceae; Nostoc.
Nostoc minutum NIES-26	RCJ27843	101	LXQD01000302	LXQD01000287	LXQD01000287	Bacteria; Cyanobacteria; Nostocales; Nostocaceae; Nostoc.
Nostoc piscinale CENA21	ALF56439	101	CP012036	CP012036	CP012036	Bacteria; Cyanobacteria; Nostocales; Nostocaceae; Nostoc.
Nostoc punctiforme	WP_012409412	193	NC_010628	CP001037	CP001037	Bacteria; Cyanobacteria; Nostocales; Nostocaceae; Nostoc.
Nostoc punctiforme NIES-2108	RCJ31011	193	LXQE01000180	LXQE01000075	LXQE01000075	Bacteria; Cyanobacteria; Nostocales; Nostocaceae; Nostoc.
Nostoc sp. ATCC 43529	RCJ16730	193	LWTK01000064	LWTK01000093	LWTK01000102	Bacteria; Cyanobacteria; Nostocales; Nostocaceae; Nostoc.
Nostoc sp. ATCC 53789	QHG18861	193	CP046703	CP046703	CP046703	Bacteria; Cyanobacteria; Nostocales; Nostocaceae; Nostoc.
Nostoc sp. KVJ20	ODG98879	193	LSSA01000322	LSSA01000238	LSSA01000015	Bacteria; Cyanobacteria; Nostocales; Nostocaceae; Nostoc.
Nostoc sp. 'Lobaria pulmonaria (5183) cyanobiont'	WP_104909079	193	CP026692	CP026692	CP026692	Bacteria; Cyanobacteria; Nostocales; Nostocaceae; Nostoc.
Nostoc sp. NIES-4103	WP_096558642	193	AP018288	AP018288	AP018288	Bacteria; Cyanobacteria; Nostocales; Nostocaceae; Nostoc.
Nostoc sp. PCC 7107	AFY42700	193	CP003548	CP003548	CP003548	Bacteria; Cyanobacteria; Nostocales; Nostocaceae; Nostoc.
Nostoc sp. PCC 7120	WP_010997035	102	NC_003272	BA000019	BA000019	Bacteria; Cyanobacteria; Nostocales; Nostocaceae; Nostoc.
Nostoc sp. PCC 7524	WP_015140002	194	CP003552	CP003552	CP003552	Bacteria; Cyanobacteria; Nostocales; Nostocaceae; Nostoc.
Nostoc sphaeroides	WP_118162034	193	CP031941	CP031941	CP031941	Bacteria; Cyanobacteria; Nostocales; Nostocaceae; Nostoc.
Fremyella diplosiphon NIES-3275	WP_071989335	194	NZ_AP018233	NZ_AP018233	NZ_AP018233	Bacteria; Cyanobacteria; Nostocales; Rivulariaceae; Microchaete.
Nostocales cyanobacterium HT-58-2	WP_087540904	102	NZ_CP019636	NZ_CP019636	NZ_CP019636	Bacteria; Cyanobacteria; Nostocales.
Raphidiopsis brookii D9	WP_009344094	103	NZ_ACYB01000042	ACYB01000037	ACYB01000037	Bacteria; Cyanobacteria; Nostocales; Aphanizomenonaceae; Raphidiopsis.
Raphidiopsis curvata	WP_096546686	202	AP018317	AP018317	AP018317	Bacteria; Cyanobacteria; Nostocales; Aphanizomenonaceae; Raphidiopsis.
Richelia intracellularis	CDN10998	101	CBZS010000122	NZ_CBZS010000688	NZ_CBZS010000688	Bacteria; Cyanobacteria; Nostocales; Nostocaceae; Richelia.
Richelia intracellularis HH01	CCH68311.1	45	CAIY01000085.1	CAIY01000063	CAIY01000063	Bacteria; Cyanobacteria; Nostocales; Nostocaceae; Richelia.
Rivularia sp. PCC 7116	AFY55638	117	CP003549	NR_102526	NC_019678	Bacteria; Cyanobacteria; Nostocales; Rivulariaceae; Rivularia.
[Scytonema hofmanni] UTEX 2349	WP_029633056	101	NZ_KK073768	NZ_KK073768	NZ_KK073768	Bacteria; Cyanobacteria; Nostocales; Tolypothrichaceae; Tolypothrix.
Scytonema sp. HK-05	BAY47193	103	AP018194	AP018194	AP018194	Bacteria; Cyanobacteria; Nostocales; Scytonemataceae; Scytonema.
Scytonema tolypothrichoides	WP_048868104	102	NZ_JXCA02000019	JXCA02000028	JXCA02000003	Bacteria; Cyanobacteria; Nostocales; Scytonemataceae; Scytonema.
Scytonema millei VB511283	WP_132867160	115	NZ_JTJC03000004	JTJC03000017	JTJC03000017	Bacteria; Cyanobacteria; Nostocales; Scytonemataceae; Scytonema.
Sphaerospermopsis kisseleviana	WP_096571704	198	NZ_AP018314	NZ_AP018314	NZ_AP018314	Bacteria; Cyanobacteria; Nostocales; Aphanizomenonaceae; Sphaerospermopsis.
Tolypothrix sp. NIES-4075	WP_089126453	101	NZ_BDUC01000002	NZ_BDUC01000002	NZ_BDUC01000002	Bacteria; Cyanobacteria; Nostocales; Tolypothrichaceae; Tolypothrix.
Tolypothrix bouteillei VB521301	WP_038081050	102	NZ_JHEG04000001	NZ_JHEG04000001	NZ_JHEG04000001	Bacteria; Cyanobacteria; Nostocales; Tolypothrichaceae; Tolypothrix.
Tolypothrix tenuis PCC 7101	BAZ01499	194	AP018248	AP018248	AP018248	Bacteria; Cyanobacteria; Nostocales; Tolypothrichaceae; Tolypothrix.
Trichormus sp. NMC-1	WP_071189313	197	LZQD01000002	LZQD01000029	LZQD01000003	Bacteria; Cyanobacteria; Nostocales; Nostocaceae; Trichormus.
Trichormus variabilis ATCC 29413	ABA20644	89	CP000117	NR_076381	CP000117	Bacteria; Cyanobacteria; Nostocales; Nostocaceae; Anabaena.
Prochlorococcus (proteins share sequence similarity to KaiA)
Prochlorococcus sp. MIT 0702	KGG26816.1	62	JNBB01000044	JNBB01000057	JNBB01000057	Bacteria; Cyanobacteria; Synechococcales; Prochloraceae; Prochlorococcus.
Prochlorococcus marinus str. MIT 1323	KZR77734	66	LVHQ01000021	LVHQ01000011	LVHQ01000011	Bacteria; Cyanobacteria; Synechococcales; Prochloraceae; Prochlorococcus.
Unclassified
Cyanobacteria bacterium M5B4	PLS68071	115	PHFO01000099	PHFO01000152	PHFO01000152	Bacteria; Cyanobacteria.
cyanobacterium endosymbiont of Epithemia turgida isolate EtSB Lake Yunoko	BAP17209	275	AP012549	AP012549	AP012549	Bacteria; Cyanobacteria.
cyanobacterium PCC 7702	WP_017320252	101	NZ_KB235926	KB235926	KB235926	Bacteria; Cyanobacteria.
filamentous cyanobacterium CCP5	WP_106881182	279	NZ_PYEQ01000170	PYEQ01000417	PYEQ01000417	Bacteria; Cyanobacteria.
Synechococcus sp. SB0678_bin_12	MYF36979.1	56	VYGA01000233.1	n/a	n/a	Bacteria; Cyanobacteria; Synechococcales; Synechococcaceae; Synechococcus; unclassified Synechococcus
Cyanobacteria bacterium QH_1_48_107	PSO52447.1	56	PXPJ01000190.1	n/a	n/a	Bacteria; Cyanobacteria.
unicellular cyanobacterium SU3	WP_087589090	301	NZ_NETF01000008	NETF01000086	NETF01000086	Bacteria; Cyanobacteria.
Outgroup
Staphylococcus aureus	n/a	n/a	n/a	AP017922	AP017922	Bacteria; Firmicutes; Bacilli; Bacillales; Staphylococcaceae; Staphylococcus.
Dehalococcoides mccartyi	n/a	n/a	n/a	CP038470	CP038470	Bacteria; Chloroflexi; Dehalococcoidia; Dehalococcoidales; Dehalococcoidaceae; Dehalococcoides.
Mycobacterium tuberculosis	n/a	n/a	n/a	NC_000962	NC_000962	Bacteria; Actinobacteria; Corynebacteriales; Mycobacteriaceae; Mycobacterium; Mycobacterium tuberculosis complex.
Candidatus Melainabacteria bacterium MEL.A1	n/a	n/a	n/a	CP017245	CP017245	Bacteria; Candidatus Melainabacteria; unclassified Candidatus Melainabacteria.
Other bacteria
Planctomycetaceae bacterium TMED241	RPG11344.1	292	NHKM02000015.1	n/a	n/a	Bacteria; Planctomycetes; Planctomycetia; Planctomycetales; Planctomycetaceae
Planctomycetes bacterium isolate WB4_2_1365	NBU76904.1	110 (partial)	RFTD01000757	n/a	n/a	Bacteria; Planctomycetes; Planctomycetia; Planctomycetales; Planctomycetaceae
Propionibacteriaceae bacterium	MAR52480.1	298	NZZL01000073.1	n/a	n/a	Bacteria; Actinobacteria; Propionibacteriales; Propionibacteriaceae
Propionibacteriaceae bacterium	MAR52480	298	NZZL01000073	n/a	NZZL01000029	Bacteria; Actinobacteria; Propionibacteriales; Propionibacteriaceae.
